# Supplementary material for: Liver Damage in Ctenopharyngodon idellus Induced by Nanoplastics and Cadmium Exposure
Source: Biology (Basel). 2026 Jun 29;15(13):1039. doi: 10.3390/biology15131039 (PMC13360025; doi:10.3390/biology15131039)
Supplement: Supplementary file 1 [file biology-15-01039-s001.zip]

Archive with 1 entries (1 files):
- biology-4384045-supplementary.pdf
